# Supplementary material for: HMGA2 Overexpression in Papillary Thyroid Cancer Promotes Thyroid Cell Dedifferentiation and Invasion, and These Effects Are Counteracted by Suramin
Source: Int J Mol Sci. 2025 Feb 14;26(4):1643. doi: 10.3390/ijms26041643 (PMC11854921; doi:10.3390/ijms26041643)
Supplement: Supplementary file 1 [file ijms-26-01643-s001.zip]

Archive with 1 entries (1 files):
- ijms-3383629-supplementary.pdf
